# Supplementary material for: Advanced three-dimensional X-ray imaging unravels structural development of the human thymus compartments
Source: Commun Med (Lond). 2024 Oct 22;4:204. doi: 10.1038/s43856-024-00623-7 (PMC11496816; doi:10.1038/s43856-024-00623-7)
Supplement: Supplementary file 4 — Supplementary Data 1 [file 43856_2024_623_MOESM4_ESM.xlsx]

## Sheet: fig.4b 
	Relative Medulla %
Stage	14-16 GW	17-19 GW	20-23 GW	0-5 MPN
	61.87	60.33	46.3	31.93
	74.39	62.39	45.62	35.49
	76.85	53.56	35.75	26.26
	81.33	41.1	33.65	30.16
	70.66	46.01	19.89	32.5
	79.02	56.83	30.08	30.36
	61.13	26.54	54.16	25.46
	54.65	35.27	46.85	28.03
	52.24	32.24	33.55	26.05
	44.53	38.43	25.48	30.71
	42.18	39.64	24.84	24.38
	57.67	38.42	13.64	22.46
	72.85		41.33
	75.18		32.38
	78.18
	25.98
	36.15
	25.42

## Sheet: fig.4e
Foetal	Cortex EpCAMlowCD205pos cells	Medulla EpCAMpos	Ratio mtec/cTEC
12wpc Feb 2019	0.28	4.77	17
12wpc Nov 2018	0.11	1.28	11.36
12wpc Oct 2018	0.16	0.67	6.25
13wpc March 2019	1.91	15.7	8.7
15wpc Feb 2019	0.56	6	10.7
15wpc March. 2019	0.98	1.41	1.42
17wpc Jan 2019	0.33	0.88	2.7
17wpc Jan 2019	0.57	0.97	1.7
17wpc Oct 2018	4.23	1.33	0.31
21wpc Aug 2017	0.67	1.22	1.82
Postnatal
Postnatal
Postn Thymus 89 (1-4yo)	3	3.3	1.1
Postn Thymus 91 (0-11mo)	1.87	4.59	2.45
Postn Thymus 68 (0-11mo)	1.58	3.31	2.09
Postn Thymus 69 (1-4yo)	24.3	4.16	0.17
Postn Thymus 86 (0-11mo)	8.84	2.34	0.26
Postn Thymus 85 (1-4yo)	21	12	0.57
Postn Thymus 84 (0-11mo)	4.75	3.33	0.7
Postn Thymus 99 (1-4yo)	36	12.7	0.35
Postn Thymus 107 (0-11mo)	10.7	18.4	1.72
Postn Thymus 110 (0-11mo)	11.6	8.8	0.75
Postn Thymus 111 (0-11mo)	41	9.1	0.22
Postn Thymus 116 (0-11mo)	32	8.9	0.27
Postn Thymus 114 (0-11mo)	6.5	14	2.15
