# Supplementary material for: Advanced three-dimensional X-ray imaging unravels structural development of the human thymus compartments
Source: Commun Med (Lond). 2024 Oct 22;4:204. doi: 10.1038/s43856-024-00623-7 (PMC11496816; doi:10.1038/s43856-024-00623-7)
Supplement: Supplementary file 5 — Supplementary Data 2 [file 43856_2024_623_MOESM5_ESM.xlsx]

## Sheet: Sheet1
age	medulla %
19 gw	2.18354
22 gw	4.68354
13days	7.73585
1mo	13.7658
3mo	15.3797
3mo	22.4747
5mo	23.7374
12mo	23.9899
